# Supplementary material for: Mathematical modeling of palatal suture pattern formation: morphological differences between sagittal and palatal sutures
Source: Sci Rep. 2021 Apr 26;11:8995. doi: 10.1038/s41598-021-88255-y (PMC8076228; doi:10.1038/s41598-021-88255-y)
Supplement: Supplementary file 1 — Supplementary Information. [file 41598_2021_88255_MOESM1_ESM.tex]

\documentclass[fleqn,10pt]{wlscirep}
\usepackage[utf8]{inputenc}
\usepackage[T1]{fontenc}

\usepackage{lineno}
\usepackage{setspace}
\usepackage{siunitx}

\usepackage{soul}
%\renewcommand{\hl}{} %uncomment this to remove highlight

\usepackage{framed} % to add frames around comments


\title{Mathematical modeling of palatal suture pattern formation - Morphological differences between sagittal and palatal sutures}

\author[1,2]{Nobuhide Shibusawa}
\author[3]{Yoshie Endo}
\author[4]{Naoki Morimoto}
\author[5]{Ichiro Takahashi}
\author[3,*]{Takashi Miura}
\affil[1]{Faculty of Dental Science, Kyushu University}
\affil[2]{Academic Society of Mathematical Medicine, Faculty of Medicine, Kyushu University}
\affil[3]{Department of Anatomy and Cell Biology, Kyushu University Graduate School of Medical Sciences}
\affil[4]{Faculty of Science, Kyoto University.}
\affil[5]{Section of Orthodontics and Dentofacial Orthopedics, Faculty of Dental Science, Kyushu University.}

\affil[*]{miura\_t@anat1.med.kyushu-u.ac.jp}

\section*{Supporting information}

\subsection*{Details of the mathematical model}

First, we defined the bone differentiation state $u(x,y,t)$. Regions of $u=0$ represent undifferentiated mesenchyme, and those of $u=1$ represent bone (Fig. \ref{model}a). Next, we defined speed of bone growth $V$ normal to the bone / suture interface as follows:
\begin{equation}
V=  \mu (f\left(v
\right) - \sigma\kappa).\label{interfaceEquation}
\end{equation}
$v$ represents a bone differentiation promoting factor present in undifferentiated mesenchymal tissue. $\sigma$ represents surface tension strength, while $\kappa$ represents interface curvature. $f(v)$ is a function representing the influence of the diffusive signal factor $v$ on the movement speed of the interface. We used $f(v)$ in the following form:
\begin{equation}
 f\left(v\right) = \alpha(v-v_c).
\end{equation}
A high concentration of $v$ produces bone, whereas a low concentration of $v$ causes the bone regression.

$v$ is produced in undifferentiated mesenchymal tissue and is degraded while being passively diffused. Therefore, the following reaction--diffusion equation was used to describe the dynamics of $v$ (Fig. \ref{model}b):
\begin{equation}
\frac{\partial v}{\partial t} = (1-u-v) + D_{v}\Delta v.\label{vEquation}
\end{equation}


\subsection*{Numerical simulations of the mathematical model}

We calculated the motion of this interface using phase field method. Then the equation (\ref{interfaceEquation}) can be implemented by reaction-diffusion equation:
\begin{equation}
\frac{\partial u}{\partial t} = \frac{72 \sigma}{\mu} u(1-u)(u-\frac{1}{2}+ \frac{\mu}{12\sigma}f\left(v
\right))+\sigma \mu\Delta u.\label{uPhaseField}
\end{equation}
$u$ represents the degree of bone differentiation. Consequently, the whole system is a two species reaction--diffusion system (\ref{uPhaseField},\ref{vEquation}).


We implement the soft tissue expansion in sagittal suture as follows: at first, we choose the point of minimal $u(x,y,t)$ value in the horizontal direction. Then we inserted additional lattice to both sides of the selected point at the timestep interval $\frac{2 \Delta x}{c \Delta t}$. We ended the numerical simulation before the osteogenic front generated overhang.


\end{document}
